# Supplementary material for: The overseas background of Chinese returnee energy scientists
Source: PLoS One. 2023 Nov 28;18(11):e0290959. doi: 10.1371/journal.pone.0290959 (PMC10684006; doi:10.1371/journal.pone.0290959)
Supplement: S1 Data — (XLSX) [file pone.0290959.s003.xlsx]

## Sheet: Fig.1
	US	China	Germany	Japan	UK	France	India	Italy	Russia	Korea
2000	19797	3575	7536	7400	4617	4959	2015	3328	4466	1464
2001	19912	4049	7695	7401	4446	4902	2018	3516	4258	1692
2002	20825	4692	7750	7708	4619	5142	2184	3804	4419	1827
2003	21718	5441	7726	7842	4586	5113	2404	3973	4131	2064
2004	22879	6534	8192	7902	4810	5256	2629	4373	4250	2247
2005	23734	7938	7969	7857	5008	5519	2851	4273	4268	2664
2006	24584	9597	8493	8087	5345	5858	3387	4588	4350	2865
2007	25194	11131	8715	8144	5706	6014	3924	4888	4362	3169
2008	26770	13052	9163	8185	6012	6669	4514	5062	4685	3506
2009	27827	15147	10237	8414	6413	7025	4936	5583	4806	3913
2010	29278	17221	10509	8225	6543	7384	5508	5561	4663	4537
2011	31839	22493	11430	8910	7135	7873	6721	6236	5071	5355
2012	34219	27744	12262	9018	7724	8323	7494	6679	5243	6114
2013	36302	31526	12602	9211	8418	8784	8642	7420	5593	6853
2014	37418	34975	12991	9218	8951	9121	10129	7878	6013	7532
2015	38815	38941	13967	9197	9801	9417	11355	8561	6875	8069
2016	40345	44266	14775	9996	10758	9994	12712	9045	7799	8550
2017	41801	53783	15295	10600	11731	10231	14060	9391	8618	8876
2018	43570	63260	15413	10717	12156	10139	15614	9197	8780	9563
2019	44174	76043	15908	10972	12711	10195	17704	9699	9541	10255
2020	31355	56619	11317	8073	9389	7505	13215	7399	5950	7184

## Sheet: Fig. 2
	2000			2005			2010			2015			2020				2015			2018			2019			2020
1	Canon Kk	Japan	224	Matsushita Denki Sangyo Kk	Japan	299	Toyota Jidosha Kk	Japan	321	State Grid Corp China	China	2077	State Grid Corp China	China	1665	0.298655	State Grid Corp China	China	2077	State Grid Corp China	China	1598	State Grid Corp China	China	1634	State Grid Corp China	China	1665
2	Matsushita Denki Sangyo Kk	Japan	209	Toyota Jidosha Kk	Japan	239	General Electric Co	US	298	Bosch Gmbh Robert	Germany	476	Zhuhai Gree Electric Appliances Inc	China	581		Bosch Gmbh Robert	Germany	476	State Grid Sichuan Electric Power Co Ele	China	554	Zhuhai Gree Electric Appliances Inc	China	529	Zhuhai Gree Electric Appliances Inc	China	581
3	Hitachi Ltd	Japan	182	Fuji Photo Film Co Ltd	Japan	192	Bosch Gmbh Robert	Germany	268	Midea Group Co Ltd	China	457	Univ Xi'an Jiaotong	China	478		Midea Group Co Ltd	China	457	Midea Group Co Ltd	China	508	State Grid Sichuan Electric Power Co Ele	China	469	Univ Xian Jiaotong	China	478
4	Toshiba Kk	Japan	180	Ricoh Kk	Japan	189	Matsushita Denki Sangyo Kk	Japan	264	Univ Zhejiang	China	387	Bosch Gmbh Robert	Germany	469		Univ Zhejiang	China	387	Bosch Gmbh Robert	Germany	453	Bosch Gmbh Robert	Germany	425	Bosch Gmbh Robert	Germany	469
5	Siemens Ag	Germany	115	Canon Kk	Japan	159	Siemens Ag	Germany	252	Li Y	China	338	China Electric Power Res Inst	China	437		Siemens Ag	Germany	334	Univ South China Technology	China	409	Univ Xian Jiaotong	China	419	China Electric Power Res Inst	China	437
6	Mitsubishi Electric Corp	Japan	107	Samsung Electronics Co Ltd	Korea	149	Univ Zhejiang	China	247	Siemens Ag	Germany	334	Univ Tianjin	China	423		State Grid Sichuan Electric Power Co Ele	China	305	Univ Tsinghua	China	377	China Electric Power Res Inst	China	410	Univ Tianjin	China	423
7	Toyota Jidosha Kk	Japan	103	Toshiba Kk	Japan	148	Panasonic Corp	Japan	235	State Grid Sichuan Electric Power Co Ele	China	305	Univ Tsinghua	China	402		Zhuhai Gree Electric Appliances Inc	China	305	Univ Southeast	China	371	Univ Zhejiang	China	406	Univ Tsinghua	China	402
8	Sanyo Electric Co Ltd	Japan	97	Siemens Ag	Germany	136	Toshiba Kk	Japan	187	Zhuhai Gree Electric Appliances Inc	China	305	Univ Zhejiang	China	401		Samsung Electronics Co Ltd	Korea	279	Univ North China Elec…	China	338	Univ Tsinghua	China	404	Univ Zhejiang	China	401
9	Int Business Machines Corp	US	90	Lg Electronics Inc	Korea	134	Univ Tsinghua	China	183	Liu Y	China	281	Univ Southeast	China	366		Mitsubishi Electric Corp	Japan	274	Univ Tianjin	China	332	Univ Tianjin	China	398	Univ Southeast	China	366
10	Sony Corp	Japan	88	Nissan Motor Co Ltd	Japan	123	Daimler Ag	Germany	182	Samsung Electronics Co Ltd	Korea	279	China Petroleum Chem Corp	China	353		Toshiba Kk	Japan	259	Univ Zhejiang	China	328	Univ Southeast	China	376	China Petroleum Chem Corp	China	353
	Data source: Derwent Innovations Index，keywords: "energy", listing the top 10 assign names of patentees in 2000, 2005, 2010, 2015, and 2020. Chinese institutions are marked as red.

## Sheet: Fig. 4
USA	0.27551
Japan	0.188776
UK	0.122449
Canada	0.0714286
Germany	0.0663265
France	0.0612245
Hong Kong ,China	0.0306122
Netherlands	0.0255102
Russia	0.0255102
Taiwan ,China	0.0204082
South Korea	0.0204082
Australia	0.0153061
Belgium	0.0153061
Sweden	0.0153061
Switzerland	0.0153061
Singapore	0.0102041
Ireland	0.00510204
Austria	0.00510204
Israel	0.00510204
Italy	0.00510204

## Sheet: Fig. 5
	Before 1990s	1990-1994	1995-1999	2000-2004	2005-2009	2010-2014	After 2015
Japan	0.0110193	0.0220386	0.0358127	0.0606061	0.030303	0.0247934	0.0247934
US	0.0110193	0.0192837	0.030303	0.0523416	0.0440771	0.0798898	0.0881543
UK	0.00275482	0.0110193	0.0165289	0.0220386	0.0275482	0.0413223	0.0495868

## Sheet: Fig. 6
	Before the 21st century	2000-2005	2006-2010	2011-2020
Research institutes/labs	0.0476	0.0769	0.0938	0.1216
Top 200 universities	0.5357	0.5055	0.6667	0.6892
Universities ranking 201-500	0.2262	0.1319	0.1458	0.1081
Universities ranking below 500 or not included in QS	0.1905	0.2857	0.0938	0.0811

## Sheet: Fig. 7
	Returnee energy scientists	Local energy scientists
Top 200 universities	0.303371	0.696629
Universities ranking 201-500	0.193182	0.806818
Universities ranking below 500 or not included in QS	0.141267	0.858733

## Sheet: Fig. 8
	Top 200 universities	Universities ranking 201-500	Universities ranking below 500 or not included in QS
USA	0.538462	0.263158	0.224215
Japan	0.179487	0.231579	0.188341
Germany	0.076923	0.021053	0.049327
Netherlands	0.051282	0.021053	0.017937
UK	0.051282	0.094737	0.147982
France	0.025641	0.052632	0.071749
Canada	0.025641	0.010526	0.080717
Switzerland	0.025641	0.010526	0.004484
Italy	0.025641	0	0
Ireland	0	0	0.004484
Austria	0	0	0.004484
Australia	0	0.021053	0.013453
Belgium	0	0	0.013453
Russia	0	0.010526	0.022422
South Korea	0	0.021053	0.022422
Sweden	0	0.021053	0.004484
Taiwan,China	0	0.052632	0.004484
Hong Kong,China	0	0.094737	0.089686
Singapore	0	0.052632	0.03139
Israel	0	0	0.004484

## Sheet: Fig. 9
QS <200	total	89
QS >500	total	1167
QS 200-500	total	352
Ireland PhD	QS >500	1
Austria post doctor 1	QS >500	1
Australia post doctor 1	QS 200-500	2
Australia post doctor 1	Chinese mainland post doctor 2	1
Australia PhD	QS >500	2
Chinese mainland BS	Germany MA	1
Chinese mainland BS	France MA	3
Chinese mainland BS	US MA	5
Chinese mainland BS	Japan MA	8
Chinese mainland BS	UK MA	2
Chinese mainland BS	Hong Kong ,China MA	3
Chinese mainland BS	Taiwan ,China MA	1
Chinese mainland BS	Chinese mainland MA	1585
Belgium post doctor 1	QS >500	2
Belgium PhD	QS >500	1
Germany post doctor 1	QS >500	3
Germany post doctor 1	QS <200	2
Germany post doctor 1	Chinese mainland post doctor 2	1
Germany post doctor 2	QS >500	1
Germany PhD	QS >500	6
Germany PhD	QS <200	1
Germany PhD	Germany post doctor 1	1
Germany MA	UK PhD	1
Russia PhD	QS >500	5
Russia PhD	QS 200-500	1
France post doctor 1	QS >500	6
France post doctor 1	QS 200-500	1
France post doctor 2	QS 200-500	1
France PhD	QS >500	4
France PhD	QS 200-500	4
France PhD	QS <200	1
France PhD	US post doctor 1	1
France PhD	France post doctor 1	3
France MA	France PhD	2
Korea post doctor 1	QS >500	3
Korea post doctor 1	QS 200-500	1
Korea post doctor 1	Japan post doctor 2	1
Korea post doctor 2	QS >500	1
Korea PhD	Korea post doctor 1	1
Holland post doctor 1	QS >500	3
Holland post doctor 1	QS 200-500	2
Holland post doctor 1	Holland post doctor 2	1
Holland post doctor 2	QS <200	1
Holland PhD	QS >500	1
Canada post doctor 1	QS >500	10
Canada post doctor 1	US post doctor 2	2
Canada PhD	QS >500	3
Canada PhD	QS <200	1
Canada PhD	Chinese mainland post doctor 1	1
Canada PhD	Canada post doctor 1	2
US post doctor 1	QS >500	28
US post doctor 1	QS 200-500	4
US post doctor 1	QS <200	3
US post doctor 1	US post doctor 2	6
US post doctor 1	Switzerland post doctor 2	1
US post doctor 2	QS >500	4
US post doctor 2	QS 200-500	5
US post doctor 2	QS <200	6
US PhD	QS >500	7
US PhD	QS 200-500	7
US PhD	QS <200	5
US PhD	US post doctor 1	1
US PhD	Chinese mainland post doctor 1	2
US PhD	US post doctor 1	10
US PhD	Canada post doctor 1	1
US MA	US PhD	3
US MA	Chinese mainland PhD	1
Japan post doctor 1	QS >500	13
Japan post doctor 1	QS 200-500	11
Japan post doctor 1	QS <200	2
Japan post doctor 2	QS >500	1
Japan post doctor 2	QS 200-500	2
Japan PhD	QS >500	18
Japan PhD	QS 200-500	7
Japan PhD	QS <200	2
Japan PhD	Japan post doctor 1	4
Japan PhD	US post doctor 1	1
Japan MA	Japan PhD	4
Sweden post doctor 1	QS 200-500	2
Sweden PhD	QS >500	1
Switzerland post doctor 1	QS >500	1
Switzerland post doctor 2	QS 200-500	1
Switzerland PhD	QS <200	1
Singapore post doctor 1	QS >500	2
Singapore post doctor 1	QS 200-500	1
Singapore post doctor 1	Chinese mainland post doctor 2	1
Singapore PhD	QS >500	2
Singapore PhD	QS 200-500	2
Singapore PhD	Singapore post doctor 1	1
Singapore PhD	Holland post doctor 1	1
Singapore PhD	US post doctor 1	1
Singapore PhD	Australia post doctor 1	1
Italy post doctor 2	QS <200	1
UK post doctor 1	QS >500	7
UK post doctor 1	QS 200-500	3
UK post doctor 1	UK post doctor 2	2
UK post doctor 2	QS >500	2
UK PhD	QS >500	10
UK PhD	QS 200-500	3
UK PhD	QS <200	1
UK PhD	Chinese mainland post doctor 1	4
UK PhD	Hong Kong ,China post doctor 1	1
UK PhD	UK post doctor 1	5
UK PhD	US post doctor 1	2
UK PhD	Japan post doctor 1	1
UK MA	Chinese mainland PhD	2
Chinese mainland post doctor 1	QS >500	151
Chinese mainland post doctor 1	QS 200-500	66
Chinese mainland post doctor 1	QS <200	5
Chinese mainland post doctor 1	Chinese mainland post doctor 2	7
Chinese mainland post doctor 1	Japan post doctor 2	2
Chinese mainland post doctor 1	US post doctor 2	3
Chinese mainland post doctor 1	Korea post doctor 2	1
Chinese mainland post doctor 1	Germany post doctor 2	1
Chinese mainland post doctor 1	Italy post doctor 2	1
Chinese mainland post doctor 2	QS >500	8
Chinese mainland post doctor 2	QS 200-500	4
Chinese mainland post doctor 2	QS <200	21
Chinese mainland PhD	QS >500	844
Chinese mainland PhD	QS 200-500	214
Chinese mainland PhD	QS <200	36
Chinese mainland PhD	US post doctor 1	1
Chinese mainland PhD	US post doctor 1	1
Chinese mainland PhD	Hong Kong ,China post doctor 1	6
Chinese mainland PhD	Taiwan ,China post doctor 1	2
Chinese mainland PhD	Chinese mainland post doctor 1	241
Chinese mainland PhD	UK post doctor 1	5
Chinese mainland PhD	Singapore post doctor 1	2
Chinese mainland PhD	Switzerland post doctor 1	1
Chinese mainland PhD	Japan post doctor 1	22
Chinese mainland PhD	US post doctor 1	26
Chinese mainland PhD	Canada post doctor 1	7
Chinese mainland PhD	Holland post doctor 1	5
Chinese mainland PhD	Korea post doctor 1	4
Chinese mainland PhD	France post doctor 1	3
Chinese mainland PhD	Germany post doctor 1	5
Chinese mainland PhD	Belgium post doctor 1	2
Chinese mainland PhD	Austria post doctor 1	1
Chinese mainland PhD	Sweden post doctor 1	2
Chinese mainland PhD	Australia post doctor 1	1
Chinese mainland MA	Hong Kong ,China PhD	13
Chinese mainland MA	Chinese mainland PhD	1089
Chinese mainland MA	UK PhD	13
Chinese mainland MA	Singapore PhD	4
Chinese mainland MA	Sweden PhD	1
Chinese mainland MA	Japan PhD	23
Chinese mainland MA	US PhD	16
Chinese mainland MA	Canada PhD	4
Chinese mainland MA	Holland PhD	1
Chinese mainland MA	France PhD	7
Chinese mainland MA	Russia PhD	6
Chinese mainland MA	Germany PhD	7
Chinese mainland MA	Belgium PhD	1
Chinese mainland MA	Australia PhD	1
Chinese mainland MA	Ireland PhD	1
Chinese mainland MA	Switzerland PhD	1
Chinese mainland MA	Korea PhD	1
Taiwan ,China post doctor 1	QS >500	1
Taiwan ,China post doctor 1	Chinese mainland post doctor 2	1
Taiwan ,China post doctor 1	US post doctor 2	1
Taiwan ,China PhD	Taiwan ,China post doctor 1	1
Taiwan ,China MA	Chinese mainland PhD	1
Taiwan ,China MA	Taiwan ,China PhD	1
Hong Kong ,China post doctor 1	QS >500	6
Hong Kong ,China post doctor 1	QS 200-500	2
Hong Kong ,China post doctor 1	France post doctor 2	1
Hong Kong ,China PhD	QS >500	8
Hong Kong ,China PhD	QS 200-500	6
Hong Kong ,China PhD	Hong Kong ,China post doctor 1	2
Hong Kong ,China PhD	Canada post doctor 1	1
Hong Kong ,China MA	Hong Kong ,China PhD	1
Hong Kong ,China MA	Australia PhD	1

## Sheet: S1 Fig.
	Technology	US	China	Germany	Japan	UK	France	India	Italy	Russia	Korea		Physical Sciences	US	China	Germany	Japan	UK	France	India	Italy	Russia	Korea
	2000	10348	1622	4486	5099	2478	2948	1233	1846	2638	0		2000	15759	2082	6725	6483	3713	4341	1697	2945	4228	1
	2001	10708	1706	4607	5199	2358	2816	1223	1964	2572	1		2001	16096	2233	6816	6646	3554	4333	1726	3145	4089	1
	2002	11423	2250	4642	5441	2606	3107	1381	2207	2747	1		2002	16729	3201	6895	6838	3803	4541	1906	3394	4251	0
	2003	11663	2564	4392	5295	2477	2882	1485	2176	2347	0		2003	17524	3515	6820	6881	3742	4433	2068	3427	3929	1
	2004	12407	2946	4808	5394	2633	3019	1618	2555	2361	1		2004	18365	4116	7301	6962	3906	4589	2234	3908	4034	3
	2005	12941	3715	4457	5305	2692	3139	1703	2325	2389	2		2005	19134	5030	7045	6916	4053	4851	2442	3781	4038	2
	2006	13707	4592	4900	5473	2956	3527	2119	2683	2502	3		2006	19483	5916	7534	7124	4345	5114	2951	4050	4120	4
	2007	14187	5769	5192	5484	3194	3580	2526	2804	2514	5		2007	19742	7035	7640	7103	4451	5204	3329	4273	4130	3
	2008	14999	7046	5357	5459	3353	3938	3068	2938	2681	1		2008	20921	8550	7933	7092	4704	5777	3869	4368	4369	2
	2009	15858	8779	6140	5652	3629	4322	3452	3326	2730	14		2009	21664	10261	8899	7325	5048	6036	4220	4736	4420	13
	2010	17092	9626	6343	5519	3759	4471	3829	3377	2550	8		2010	22542	10965	9007	7121	5068	6316	4656	4681	4254	11
	2011	18506	13557	6965	5862	4027	4716	4639	3723	2835	18		2011	24316	13914	9836	7693	5541	6738	5701	5197	4584	19
	2012	19887	17374	7220	5884	4417	4986	5152	3912	2776	11		2012	25910	16864	10381	7695	5871	7026	6340	5439	4650	12
	2013	21023	18815	7400	5930	4768	5287	6130	4364	2912	15		2013	27216	18295	10574	7795	6201	7355	7230	5944	4950	14
	2014	22238	20001	7858	6067	5102	5428	7252	4737	3273	13		2014	27719	19736	10836	7772	6660	7526	8480	6167	5209	9
	2015	23092	22427	8396	5926	5718	5715	8159	5348	4031	24		2015	28683	22460	11444	7593	7182	7816	9505	6649	6102	25
	2016	24015	26005	9067	6444	6448	5974	9249	5727	4662	19		2016	29900	25304	12006	8218	7813	8263	10415	7030	6860	18
	2017	24535	27227	8850	6631	6862	6011	10709	5704	5174	19		2017	29420	25963	11767	8233	7934	8038	11171	6651	7385	14
	2018	23785	20771	8121	5906	6644	5294	10644	5147	4801	12		2018	28168	20062	10817	7604	7467	7217	10956	6041	7021	11
	2019	28483	49548	10530	7589	8520	6615	15446	6588	6822	16		2019	33472	46884	13267	9200	9311	8514	15413	7587	9082	11
	2020	28151	46491	10515	7800	8949	6698	17105	7006	6569	7		2020	32888	44420	13079	9323	9575	8633	16437	7939	8566	9

## Sheet: S2 Fig.
	2000			2005			2010			2015			2020
1	Canon Kk	Japan	345	Matsushita Electric Ind Co Ltd	Japan	389	Toyota Motor Corp	Japan	301	State Grid Corp China	China	1964	State Grid Corp China	China	1824
2	Matsushita Electric Ind Co Ltd	Japan	253	Toyota Motor Corp	Japan	246	Panasonic Corp	Japan	296	Midea Group Co Ltd	China	491	Gree Electric Appliances Inc Zhuhai	China	1137
3	Hitachi Ltd	Japan	238	Ricoh Kk	Japan	204	Univ Zhejiang	China	288	Univ Zhejiang	China	443	Univ Xi An Jiaotong	China	523
4	Toshiba Corp	Japan	198	Canon Kk	Japan	185	Siemens Ag	Germany	253	Siemens Ag	Germany	358	Univ Tianjin	China	522
5	Mitsubishi Electric Corp	Japan	155	Fuji Photo Film Co Ltd	Japan	148	Univ Tsinghua	China	244	China Petroleum & Chemical	China	299	Univ Zhejiang	China	494
6	Siemens Ag	Germany	154	Siemens Ag	Germany	147	Bosch Gmbh Robert	Germany	207	Univ Tsinghua	China	292	Univ Tsinghua	China	488
7	Toyota Motor Corp	Japan	138	Toshiba Corp	Japan	145	Canon Kk	Japan	190	Univ South China Tech	China	287	China Electric Power Res Inst Co Ltd	China	465
8	Samsung Electronics Co Ltd	Korea	135	Hitachi Ltd	Japan	143	G Obrazovatel Noe Uchrezhdenie	Russia	190	Univ Tianjin	China	279	Univ Southeast	China	401
9	Sony Corp	Japan	131	Koninkl Philips Electronics Nv	the Netherlands	141	Gen Electric	US	182	Bosch Gmbh Robert	Germany	273	China Petroleum & Chem Corp	China	363
10	Nec Corp	Japan	121	Nissan Motor	Japan	133	Koninkl Philips Electronics Nv	the Netherlands	177	Harbin Inst of Technology	China	271	Univ South China Tech	China	358
	Data source: PATSTAT，keywords: "energy", listing the top 10 assign names of patentees in 2000, 2005, 2010, 2015, and 2020. Chinese institutions are marked as red.
